# Supplementary material for: Risk assessment for yachting tourism in China using dynamic Bayesian networks
Source: PLoS One. 2023 Aug 23;18(8):e0289607. doi: 10.1371/journal.pone.0289607 (PMC10446193; doi:10.1371/journal.pone.0289607)
Supplement: S1 File — (XLSX) [file pone.0289607.s001.xlsx]

## Sheet: Sheet1
案例	时间	地点	人的因素	游艇因素	环境因素	管理因素	事故损失		来源
三亚男子驾驶摩托艇出海触礁骨折	2021-10-29	海南	游客自驾，无驾驶证，经验不足				3人被困，1人受伤		https://community.xw.qq.com/a/20211030A0792Z00
北海两男子出海钓鱼摩托艇被浪打翻	2021-10-07	广西			海面风力加大，风力达7级以上，浪高2.5米，海况十分恶劣		2人遇险并受伤		https://cj.sina.com.cn/articles/view/1315590387/4e6a50f3020012910	https://new.qq.com/rain/a/20211012A0DTBD00
女游客在北海侨港游泳被摩托艇撞伤头部	2021-09-19	广西	伤者在景区规定的非游泳区游泳		天色昏暗、能见度较低		1人受伤		http://hj.beihai365.com/read.php?tid=12114440
深圳22岁女孩玩“飞鱼”项目坠海身亡	2021-08-20	广东			海上昏暗、没有灯光	监管不力	1人死亡		https://m.thepaper.cn/baijiahao_14442700	https://baijiahao.baidu.com/s?id=1710532139968023626&wfr=spider&for=pc	“飞鱼”项目是由一人在前面驾驶摩托艇、拖拽后面挂着的橡皮艇，游客则坐在橡皮艇上，速度快时橡皮艇头部会翘起、甚至能接近垂直。
“8.7”黄浦江游艇火灾事故	2021-08-07	上海	游艇船员安全意识淡薄	船龄接近10年		对外经营浦江游览等项目的游艇缺乏相应安全管理规定。	11人遇险，9人直接转移，2人落水后被救起		海之蓝	https://mp.weixin.qq.com/s/LEw5uGEQf7r5j9qjsZPRMg
三亚“7· 10” “鸿 X 顺 1” 交通艇与无名橡皮艇碰撞事故	2021-07-10	海南	驾驶员：无驾驶证，疏忽了望，未使用安全航速，应急处理不当	w艇：无三证			1人死亡	一般事故	海事局
香港仔南避风塘游艇火灾事故	2021-06-27	香港	违规使用明火等易燃物品	设备和线路老化			1人受伤		https://zhidao.baidu.com/question/440932070087031244.html
福建泉州一对男女海上玩摩托艇溺亡	2021-06-16	福建			西南风6级，风力较大。		2人死亡		https://t.ynet.cn/baijia/30988254.html
深圳两摩托艇海上遭遇风浪侧翻	2021-05-30	广东	游客自驾		海上风大浪高		4人落水，无人员伤亡		https://baijiahao.baidu.com/s?id=1701809960973872685&wfr=spider&for=pc
琼海快艇侧翻沉没3名海钓人员海上遇险	2021-04-24	海南			海上风浪过大		3人落水，无人员伤亡		https://new.qq.com/omn/20210426/20210426A09HN800.html
泉州“3•18” “华***” 游艇自沉事故	2021-03-18	福建	驾驶员：应急处理不当	船龄超长，破损		游艇公司管理不善	4人遇险成功被救	一般等级水上交通事故	海事局
天津 11· 15 “兄弟海钓” 游艇触碰天津港主航道北防波堤事故	2020-11-15	天津	驾驶员：无驾驶证，未使用安全航速，未使用GPS	不具备夜航条件	能见度不良	游艇经营者非法载客，	1人死亡，6人受伤	一般等级水上交通事故	海事局
广东珠海“10.2”“佰舸”运动艇触礁事故	2020-10-02	广东	游客：未穿救生衣。驾驶员：疏忽了望，未使用安全航速，未按规定航路航行，海域不熟，设备不熟				1人死亡，9人受伤，40万元	一般等级水上交通事故	海之蓝	https://mp.weixin.qq.com/s/muTorG7A5wiKyOgA06-T8w	海事局
天津 8· 20“华忠游 2”游艇火灾事故	2020-08-20	天津		发电机不合规		日常维护不到位	0.3万元	小事故	海事局
青岛“8·18”“迪生18”艇与“永安8号”碰撞事故	2020-08-18	山东	驾驶员：疏忽了望，应急处理不当	迪生 18” 艇：证书失效：“永安 8 号”：无三证		游艇公司管理不善	2人受伤	水上交通小事故	海事局
葫芦岛“7·22”摩托艇“洪彬1”与橡皮艇碰撞事故	2020-07-22	辽宁	驾驶员：无驾驶证，疏忽了望，应急处理不当，未显示号灯	证书失效			1人死亡，1人受伤	一般等级水上交通事故	海事局
衡水两男子驾摩托艇意外坠河	2020-07-04	河北	不安全驾驶，无任何安全措施				1人死亡，1人受伤		https://www.sohu.com/a/406278856_248565
海口“2·9”“XX”号游艇搁浅事故	2020-02-09	海南	驾驶员：戒备疏忽	未配备必要的航行资料	东北风6级,浪高约1米。游艇进港时富余水深不足		97万元	小事故	海事局
深圳快艇撞浮标事故	2019-12-10	广东		非法航行：超航区			2人重伤		http://k.sina.com.cn/article_1789681642_v6aac5fea01900p7vx.html
沈阳男子水上游玩被摩托艇撞头身亡	2019-08-25	辽宁	游客自驾，无驾驶证，经验不足，应急处理不当				1人死亡		https://baijiahao.baidu.com/s?id=1686205909106946953&wfr=spider&for=pc
大连瓦房店游泳男子遭摩托艇撞头身亡	2019-08-05	辽宁				日常摩托艇运营的区域跟人们的活动区域并没有区分	1人死亡		https://baijiahao.baidu.com/s?id=1641442276670183793&wfr=spider&for=pc
温州瑞安一男子驾驶摩托艇侧翻	2019-08-03	浙江	游客自驾，超速				1人重伤		https://www.sohu.com/a/331446217_659742	https://www.sohu.com/a/331622638_269008
安徽一男一女骑摩托艇入河道溺亡	2019-07-10	安徽				游艇公司管理不善	2人死亡		https://baijiahao.baidu.com/s?id=1639086012581097171&wfr=spider&for=pc
江苏南通钓鱼艇出海捕捞船沉人亡事故	2019-06-10	江苏		无三证，无定位仪，无救生衣			5人死亡		海之蓝	https://mp.weixin.qq.com/s/spko_KwunuKldu339ou4_w
三沙“4·25”X 号游艇触礁事故	2019-04-25	海南	驾驶员：海域不熟，未正确使用设备，应急处理不当	超航区航行、 未配备必备的航行资料			300万元	一般等级事故	海事局
大连星海湾浴场一快艇撞死游泳者	2018-07-06	辽宁	驾驶员：应急处理不当		无浮漂隔离带造成“人艇混行”		1人死亡		https://ln.qq.com/a/20180710/008218.htm	https://new.qq.com/omn/20191201/20191201A05N9X00.html
两男子骑摩托艇侧翻落入汾河	2018-05-30	山西	游客自驾，未穿救生衣				2人落水被救		https://www.163.com/dy/article/DJ50ICHV0512808N.html
蒙自尼苏小镇游艇侧翻全员落水	2018-02-18	云南	驾驶员：未受培训，故意摇晃求刺激				14人落水，其中2人死亡，1人重伤，1人轻伤		http://k.sina.com.cn/article_2948744222_afc2441e019004kbb.html
河北秦皇岛“10·5”“冀秦游00419”游艇碰撞游泳者事故	2017-10-05	河北	驾驶员：疏忽了望。游客：未在规定区域游玩				1人重伤	一般事故	海事局	http://www.hb.msa.gov.cn/ssaqsg/35812.jhtml
秦皇岛“10.2”“冀秦游00640”轮人员落水事故	2017-10-02	河北	驾驶员：擅自搭载人员冒险航行	无合格救生衣	突遇大涌浪导致游艇迅速侧翻	游艇公司管理不善：未提供气象海况信息	3人落水，其中2人获救，1人死亡	一般等级事故	海事局
惠州钓鱼艇前往南海油井钓鱼沉没	2017-09-28	广东		超航区航行			7人遇险被救，无人员伤亡		海之蓝	https://mp.weixin.qq.com/s/V9oRQks1tZBE5yPQVskIjQ	https://m.ycseaman.com/bencandy.php?fid=71&id=126735
广东惠州“7.25”两艘无名小艇碰撞事故	2017-07-25	广东	驾驶员：疏忽了望，未使用安全航速				1人死亡，5人受伤	一般等级事故	海事局
日照“7·16”L521“艇与“L372”艇碰撞事故	2017-07-16	山东	驾驶员：疏忽了望， 未使用安全航速，应急处理不当，“521”艇无驾驶证	“521”艇无三证		游艇公司管理不善	2人死亡，3万元	一般等级水上交通事故	海事局
广东惠州“6·3”“自由之星”船与无名海钓小艇碰撞事故	2017-06-03	广东	驾驶员：应急处理不当，疏忽了望				1人死亡，2人重伤，2人受伤		海事局
德州情侣景区驾摩托艇与游船相撞	2017-05-21	山东	游客自驾			缺乏配套监管法规	1人死亡		https://www.sohu.com/a/142991620_760798
乐山徐浩大桥玩摩托艇落水失踪	2017-03-27	四川	未穿救生衣，	油门线断了（设备故障）		海事部门：暂无监管规定，法律上没有强制要求登记，也不要求驾照。体育部门：摩托艇是“玩具”不在监管范围。	2人死亡		http://m.haiwainet.cn/middle/3541351/2017/0329/content_30824984_1.html	https://news.china.com/socialgd/10000169/20170329/30369276_1.html
山东淄博水塘中玩摩托艇溺亡	2016-08-13	山东	游客自驾，未穿救生衣				2人死亡		https://society.huanqiu.com/article/9CaKrnJX4eg
深圳男子开摩托艇将女游客甩出十几米	2016-06-16	广东				游艇会管理不善	1人重伤（胳膊粉碎性骨折）		https://mp.weixin.qq.com/s?__biz=MjM5ODIwMTM4Mg==&mid=2654227833&idx=1&sn=0c9d1e36b67145734519d7be1b9394f5&chksm=bd0ebc308a7935265c313f40aabf0ad625aa719a50a56d9f1cc191f4bafac10f8bdd12956830&scene=27
男子运河驾驶摩托艇与他人驾驶的摩托艇相撞	2016-06-13	江苏	驾驶员：疏忽瞭望，无证驾驶				1人死亡，1人受伤		https://weibo.com/ttarticle/p/show?id=2309351001904059843878079937
男子在太平湖练习摩托艇落水失踪	2016-06-01	安徽	无驾驶证，经验不足，未穿救生衣，安全意识淡薄			自发组织的水上运动爱好者	1人死亡（失踪）		https://news.ifeng.com/a/20160606/48925412_0.shtml
郑州摩托艇黄河翻沉	2016-05-17	河南	未穿救生衣	超载	黄河水深流急		5人落水，游回岸边		https://henan.qq.com/a/20160517/012855.htm?mobile	https://www.sohu.com/a/75722390_119863
惠州男子乘游艇被快艇撞死	2016-05-05	广东	驾驶员：应急处理不当		航道交叉		1人死亡		http://m.cnr.cn/news/20160509/t20160509_522096758.html
在温江西商人初学摩托艇侧翻致友人儿女溺亡	2016-01-11	浙江	游客自驾，无驾驶证，未穿救生衣				4人落水，其中2人死亡		http://news.66wz.com/system/2016/01/12/104691644.shtml
安徽太湖快艇翻沉事故	2016-01-11	安徽	驾驶员：超速。游客：未穿救生衣	超载			4人死亡，1人失踪		https://baike.baidu.com/item/1%C2%B711%E5%A4%AA%E6%B9%96%E5%BF%AB%E8%89%87%E7%BF%BB%E6%B2%89%E4%BA%8B%E6%95%85/19272141?fr=aladdin
云南蒙自尼苏2男子骑摩托艇落水	2015-12-08	云南	游客：未穿救生衣	转向柱断裂			2人落水，其中1人失踪，1人被救		https://www.sohu.com/a/47601645_319395
温州一水上摩托艇翻船兄妹溺亡	2015-09-27	浙江	未穿救生衣，无证驾驶，操作不当	老旧，超载		对私人摩托艇没有相关法律法规强制要求驾驶员考取证书	4人落水，其中2人被救，2人失踪		https://www.sohu.com/a/33577976_162758	http://www.ohnews.cn/system/2015/09/29/012146462.shtml
北海涠洲岛摩托艇撞伤潜水游客	2015-09-19	广西	游客自驾	无三证		未办证件非法运营，审批管理部门不明确	1人受伤		https://www.sohu.com/a/33308774_114812
涠洲岛云南籍游客开摩托艇出海游玩失踪	2015-02-01	广西	游客自驾			游艇经营者未办证件非法运营，审批管理部门不明确	1人失踪		同上
涠洲岛两名安徽籍游客驾乘摩托艇时迎面撞上礁石	2015-08-01	广西	游客自驾			游艇经营者未办证件非法运营，审批管理部门不明确	1人死亡，1人受伤		同上
广州“ 9· 13”“ 金舫” 轮游客落水死亡事故	2015-09-13	广东				未设置安全警示标志	1人死亡	一般等级水上交通事故	海事局
葫芦岛“8.18”摩托艇撞人事故	2015-08-18	辽宁	驾驶员：未受培训，无驾驶证，操作不当，违规驶入浴场游泳区，海域不熟	无三证		游艇公司管理不善	1人重伤	一般等级事故	海事局
旅顺浴场游泳者被卷进摩托艇	2015-08-16	辽宁				浴场无明显警示牌	1人死亡		https://ln.qq.com/a/20150817/053388.htm?pgv_ref=aio2012&ptlang=2052
安徽游客在北海涠洲岛驾摩托艇出海落水	2015-08-13	广西	游客自驾，超速	无三证		未办证件非法运营，审批管理部门不明确	1人死亡，1人重伤		https://society.huanqiu.com/article/9CaKrnJOwVm
常州三男子玩摩托艇跌入湖中溺亡	2015-08-03	江苏	游客自驾，未穿救生衣，超速	超载，无任何刹车装置			3人死亡		https://news.qingdaonews.com/shehui/2015-08/05/content_11190319.htm
杭州一小伙“池塘”玩摩托艇遇险	2015-06-23	浙江	游客自驾，超速，未在规定区域游玩				1人死亡		http://i.cztv.com/view/988792.html
东方之星旅游客船倾覆事故	2015-06-01	湖北			强暴风雨		442人死亡（遇难）		https://baike.baidu.com/item/6%C2%B71%E4%B8%9C%E6%96%B9%E4%B9%8B%E6%98%9F%E6%97%85%E6%B8%B8%E5%AE%A2%E8%88%B9%E5%80%BE%E8%A6%86%E4%BA%8B%E4%BB%B6/17651393?fromtitle=%E4%B8%9C%E6%96%B9%E4%B9%8B%E6%98%9F%E6%97%85%E6%B8%B8%E5%AE%A2%E8%88%B9%E5%80%BE%E8%A6%86%E4%BA%8B%E6%95%85&fromid=17676818&fr=aladdin
摩托艇撞上漂浮物一对男女被甩入江冲到百米开外	2015-05-15	广西	应急处理不当	超航区	水流急，水中有巨大漂浮物		2人受伤		http://www.gxnews.com.cn/staticpages/20150516/newgx555687d3-12803227.shtml
葫芦岛“8.6”摩托艇驾驶人落水死亡事故	2015-05-06	辽宁	驾驶员：未受培训，无驾驶证，操作不当，海域不熟，未穿救生衣	无三证			1人死亡	一般事故	海事局
云南游客在北海涠洲岛驾摩托艇出海后失踪	2015-02-22	广西	游客自驾	无三证，无定位设备	大雾天，能见度不足50米	未办证件非法运营，审批管理部门不明确	1人失踪		http://roll.sohu.com/20150304/n409328528.shtml	http://m.beihai365.com/wap/thread/view-thread?tid=7264305
深圳香港籍游艇撞伤游泳者	2015-01-01	广东	游泳者：酒后在非划定泳区下海游泳，未采取安全警示措施，未尽到安全谨慎义务。驾驶者：应急处理不当	未办理进口岸手续，香港运作牌照过期，未取得中国籍船舶登记证书，未持有效船艇证书（非法航行）			1人死亡		海之蓝	https://mp.weixin.qq.com/s/5w2c7vYT0yzbJcHAEIiMdQ
高州水库驾摩托艇离奇溺亡	2014-10-06	广东	游客自驾	私人游艇			2人死亡		http://bbs.gz0668.com/thread-1298959-1-1.html
三亚游艇起火事故	2014-07-29	海南		电路老化	烈日暴晒		无人员伤亡		https://www.guancha.cn/local/2014_07_29_251420.shtml
唐山乐亭浅水湾浴场乘摩托艇溺亡	2014-05-03	河北	游客自驾，未培训无证书，操作不当，应急处理不当。游客：安全意识淡薄			游艇公司管理不善。旅游公司安全保障不到位。景区管理不当	1人死亡		https://news.sina.com.cn/o/2015-02-17/133931530892.shtml
福建女游客乘三亚湾摩托艇溺亡	2014-03-21	海南	游客：未穿救生衣，安全意识淡薄。驾驶员：无证驾驶	无三证，超载		摩托艇经营审批及驾驶执照办理是个空白区域。无法律约束，监管审批部门不明确	1人死亡		http://bbs.tianya.cn/post-73-613103-1.shtml	http://www.hinews.cn/news/system/2014/03/26/016553924.shtml
江苏如东私人游艇倾覆事故	2013-09-19	江苏	游客：未穿救生衣，未受安全教育。驾驶员：超速，无驾驶证	超载，无三证	风大浪急	当地管理部门监管不力，游艇公司非法载客	6人死亡		https://www.ntjoy.com/news/sh/2013/09/2013-09-29265132_3.html
香港南丫岛附近“海泰号”与“南丫4号”碰撞事故	2012-10-01	香港	驾驶员：操作不当。游客：未穿救生衣	“南丫4号”上甲板层座椅的固定装置松脱（设备破损），未配备儿童救生衣，成人救生衣存放保管不当		海事监管不力、检验不足	39人遇难（死亡）	重大海难事故	海之蓝	https://mp.weixin.qq.com/s/Z8IUsnJ1QycaobARDmciJw
长沙月亮岛摩托艇侧翻游客溺亡	2012-05-20	湖南	游客自驾，未穿救生衣，超速				2人死亡		https://news.ifeng.com/c/7fcBsZGgaSr
苏州太湖游艇撞上货船绳索	2012-04-04	江苏	驾驶员：酒后驾驶，不当追越。游客：未穿救生衣		客货运航道交叉	警示标志不明显	4人死亡，4人受伤		https://baike.baidu.com/item/4%C2%B74%E6%B1%9F%E8%8B%8F%E8%8B%8F%E5%B7%9E%E6%92%9E%E8%88%B9%E4%BA%8B%E6%95%85/8619349?fr=aladdin
温州瑞安摩托艇遇巨浪侧翻	2011-09-18	浙江	驾驶员：无资格证书，经验不足。船上人员均未穿救生衣	未办理相关登记和检验手续，超航区航行	突遇大风浪		7人落水，其中4人死亡		http://news.66wz.com/system/2011/09/22/102801649.shtml	http://www.66ruian.com/system/2011/09/21/010885305.shtml	http://news.66wz.com/system/2011/10/14/102826151.shtml
游客来三亚乘摩托艇受伤	2011-07-07	海南	游客自驾	无三证	海上突起大浪	监管不力，游艇公司管理不当	1人受伤		http://www.hkwb.net/news/content/2011-07/10/content_372222.htm?node=106
柳江首例摩托艇死亡事故	2010-10-07	广西	游客自驾，未培训无证书，未穿救生衣，未戴头盔，超速，操作不当				1人死亡		http://news.gxnews.com.cn/staticpages/20101015/newgx4cb7a24f-3330322.shtml
杭州千岛湖游艇“浙淳安艇131号”与“浙淳安艇131号”碰撞事故	2009-05-28	浙江	驾驶员：疏忽瞭望。浙淳安艇131船：不当追越				1人死亡，1人重伤，2人轻伤		http://news.sohu.com/20090531/n264249428.shtml
三亚海上摩托艇与游艇相撞	2008-12-05	海南	驾驶员：无驾驶证		大浪	没有相关的法律规定要求办理水上摩托艇驾驶证件	2人死亡		https://news.sina.com.cn/c/2008-12-06/074216794536.shtml
豪华游艇触礁一死三伤，驾驶员获刑	2020-10-02	广东	驾驶员：选择非通航航道返航，疏忽了望，航速过快				1人死亡，3人受伤		https://baijiahao.baidu.com/s?id=1718557888309898241&wfr=spider&for=pc
温州一私人游艇发生事故！1人身亡！	2021-09-06	浙江	游客自驾				1人死亡		https://www.163.com/dy/article/GJCJBTU70552612J.html
浙江宁波“9.12”“四海之星”自沉事故	2018-09-12	浙江	驾驶员安全操作不当。游客：未穿救生衣	无三证	风浪较大且处于涨潮阶段，水流紊乱		2人死亡，1人失踪	较大事故	海事局
烟台“3·16”“金升元2020”游艇自沉事故	2021-03-16	山东	驾驶员：无驾驶证，操作不当	超航区航行		游艇所有人管理不当	1人死亡，2人失踪，40万元		海事局
巢湖10号航标水域“2020.3.29”快艇碰撞事故	2020-03-29	安徽	驾驶员：无证驾驶，操作不当	无三证，无安全设备	极大风力4级，并伴有降雨天气		1人死亡		海事局
珠海“11·3”摩托艇触碰香洲港二期改造工程项目码头灌注桩事故	2020-11-03	广东	驾驶员：酒后夜间驾驶摩托艇，未采用安全航速。游客：未穿着紧身潜水衣	摩托艇不具备号灯及其他夜航条件		游艇公司管理不善	2人死亡	一般等级水上交通事故	海事局
游艇“白鹭001”在江门水域受台风影响搁浅	2017-08-23	广东			强台风天气		9人遇险被救		海事局	https://www.gd.msa.gov.cn/aspx/gdmsa/866_detail.aspx?id=34437
天津“9·7”“福乐海钓”游艇与“双港007”游艇碰撞事故	2021-09-07	天津	“双港007”游艇对通航环境和碰撞危险估计不足，疏忽了望，未使用安全航速，应急处理不当。“福乐海钓”游艇对通航环境和碰撞危险估计不足，疏忽了望，应急处理不当。驾驶员缺乏培训			游艇公司管理不善	2人受伤	一般等级（小）	海事局
广东汕头“7·14”帆船（冒用“法诺xxx 号” 船名）风灾事故	2020-07-14	广东		无三证，超载	大风和雷暴等强对流天气，并伴有短时强降水，涨潮	游艇公司管理不善	11人落水，其中1人死亡	一般等级水上交通事故	海事局
海南万宁游艇侧翻事故	2022-02-07	海南	驾驶员无证驾驶，操作不当，不熟悉通航环境	船艇漏水，无三证，超载，超航区		游艇所有人管理不当	2人死亡，1人受伤		https://baike.baidu.com/item/2%C2%B77%E4%B8%87%E5%AE%81%E6%B8%B8%E8%89%87%E4%BE%A7%E7%BF%BB%E4%BA%8B%E6%95%85/60073440?fr=aladdin	https://view.inews.qq.com/a/20220208A0BKYM00	http://k.sina.com.cn/article_1708533224_65d625e802001albp.html
海南“三亚号”游艇船体进水	2011-10-20	海南		船体进水，主机故障			12人遇险被救		http://www.hinews.cn/news/system/2011/10/21/013537829.shtml
三亚游艇无法返航	2013-10-02	海南		游艇未经注册	风浪大	游艇公司非法载客	7人遇险被救		http://www.hkwb.net/news/content/2013-10/03/content_1960219.htm
游艇触礁后搁浅在礁盘上	2019-04-25	海南	驾驶员操作不当，不熟悉通航环境	超航区，未配备必要的航行资料			300万元		https://baijiahao.baidu.com/s?id=1713238022306194448&wfr=spider&for=pc
海口市横沟河出海口1#航标以西0.3海里处搁浅	2020-02-09	海南	驾驶员不熟悉通航环境，疏忽了望	未配备必要的航行资料		游艇所有人未有效履行日常安全管理职责	95万元		https://mp.weixin.qq.com/s?__biz=MjM5MzM2NDkzMA==&mid=2655557332&idx=1&sn=f639ba03aa7993bff0452465f8891d78&chksm=bd2418798a53916f7eb12a348e2a4da0fe52283c09f697fb7fd06d01a9b64e132e2ba3c5bf34&scene=27
琼海市“2·23”琼东渔11588船人员潜水失踪	2022-02-23	海南	游客违规游玩	超航区		游艇经营者隐瞒实情，恶意逃避监管；游艇所有人管理不当；旅游公司管理不当	3人失踪		https://baijiahao.baidu.com/s?id=1739025527889352591&wfr=spider&for=pc
三亚湾游艇因副机故障失去动力	2022-07-16	海南		游艇副机故障	风浪大		9人被困		同上
万宁游艇起火沉没	2022-07-17	海南	违规使用大功率用电设备			日常维护不到位	2人受伤		同上
烟台“J”游艇发生碰撞后翻沉事故	2021-03-16	山东	驾驶员无证驾驶，未采取有效避让措施	超航区			1人死亡，2人失踪，40万元		https://mp.weixin.qq.com/s?__biz=MjM5MzM2NDkzMA==&mid=2655557332&idx=1&sn=f639ba03aa7993bff0452465f8891d78&chksm=bd2418798a53916f7eb12a348e2a4da0fe52283c09f697fb7fd06d01a9b64e132e2ba3c5bf34&scene=27
日照“万平乐航”号玻璃钢质游艇搁浅	2016-12-15	山东			水深不足		无人员伤亡		同上
台州“海利坚”号游艇在撑礁岛水域触礁搁浅	2019-06-19	浙江			大潮，水流急，暗礁多，能见度差		无人员伤亡		同上
“伦蒂诺号”游艇航行时突发火灾	2021-08-07	上海	违规使用易燃物品			日常维护不到位	11人遇险被救		https://mp.weixin.qq.com/s?__biz=MjM5MzM2NDkzMA==&mid=2655556832&idx=1&sn=64565b5dde469eaed598861f5265e85f&chksm=bd241a4d8a53935bb725d51866dbc8450e35364eef8cad4307bc180aafae469b0d5d96951299&scene=27
深圳南澳办事处七星湾游艇会“7·26”溺亡事故	2021-07-26	广东	驾驶员无证驾驶			游艇公司管理不当	1人死亡		http://www.dpxq.gov.cn/xxgk/zdly/aqsc/dcbg/content/post_9256935.html
宁波浙江游艇撞上石墩后破损	2022-06-20	浙江	未穿救生衣	能见度低			8人落水，其中1人死亡		https://baijiahao.baidu.com/s?id=1736251190343920273&wfr=spider&for=pc
三亚高速客船“西岛##号”与游艇“幸福##号”发生碰撞	2022-01-06	海南		水域狭小，航道交叉	能见度低		3人受伤，97万元		https://mp.weixin.qq.com/s?__biz=MjM5MzM2NDkzMA==&mid=2655557065&idx=1&sn=515211f3196564d35db982130b9e1508&chksm=bd241b648a5392728bae1849a29c6e8ffbc8ebf80baa8ff2440965aadf1328e2077602a06d5e&scene=27
三亚游艇“荣盛##”船底触碰海底硬物破损	2021-06-13	海南		有障碍物			90万元		同上
青岛散货船“LADY##”号与15吨级游艇发生碰撞	2020-09-17	山东		水域狭小，航道交叉	能见度低		无人员伤亡		同上
青岛俩快艇发生相撞	2012-06-02	山东	驾驶员超速行驶		能见度低		2人受伤		https://news.sina.com.cn/o/p/2012-06-03/071924526762.shtml
海南万宁游艇搭载游客翻口	2022-02-07	海南	驾驶员操作不当，无证驾驶；游客未穿救生衣	超载，无证书			2人死亡，1人受伤，10万元		https://mp.weixin.qq.com/s?__biz=MjM5MzM2NDkzMA==&mid=2655557410&idx=1&sn=5a3e0849fc11e6f610062f4099944903&chksm=bd24198f8a539099413026819f0ac00e0f7c10c04ff6b2a601a8bdd17a5049018b5b0f110154&scene=27
珠海“狙击手”游艇10人险些丢掉性命	2021-02-13	广东		超航区，无安全设施	风大浪急	游艇公司管理不当	10人被困		https://baijiahao.baidu.com/s?id=1693373136950947812&wfr=spider&for=pc
宁德市3名男子海钓遇险	2022-08-12	福建			大风大浪		3人落水		http://society.sohu.com/a/577284730_349412
惠州游艇舵机故障	2022-05-01	广东		舵机失灵			10人遇险		https://www.gd.msa.gov.cn/aspx/gdmsa/866_detail.aspx?id=41925
阳江游艇机器故障	2022-02-28	广东		发动机故障			10人遇险		https://www.gd.msa.gov.cn/aspx/gdmsa/866_detail.aspx?id=41734
江门游艇遇险进水	2022-01-17	广东			有障碍物		3人遇险		https://www.gd.msa.gov.cn/aspx/gdmsa/866_detail.aspx?id=41682
阳江无名小艇失去动力	2021-11-11	广东		失去动力			4人遇险		https://www.gd.msa.gov.cn/aspx/gdmsa/866_detail.aspx?id=40572
大连五游客自驾游艇海域迷路	2012-07-27	辽宁	驾驶员没有经验	艇上没有罗盘等航向用具	海上突然雾大，加上阴天下雨		5人遇险		http://dl.sohu.com/20130729/n382805655.shtml
中山游艇突遇台风	2019-07-31	广东		主机故障	台风，海面风浪过大		2人遇险		https://www.gd.msa.gov.cn/aspx/gdmsa/67_detail.aspx?id=36804
宁德“7·13”“汇通0688”轮与无名乡镇船艇碰撞事故	2021-07-13	福建	驾驶员无证驾驶，疏忽瞭望，未采取避让措施，设备使用不熟练	无三证		游艇公司管理不当	1人死亡		海事局
万宁“2·7”“马岭”游艇翻扣事故	2022-02-07	海南	驾驶员操作不当	超载，游艇无载客经营资质		游艇公司管理不当，旅游公司管理不当	15人落水，2人死亡，10万元		海事局
扬州“4·6”“W”轮自备艇与“H”轮碰撞事故	2019-04-06	江苏	驾驶员为保持安全距离，未采取有效避让措施，未穿救生衣，	无助航设备，无三证，			1人死亡		海事局
广州“3·28”“粤东莞货 1011”船附属艇与不明快艇碰撞	2020-03-28	广东		无三证	航道拥挤		3人落水，其中 1人死亡，2人受伤		海事局
广州“7·20”“粤凯航 333”船与涉渔“三无”小木艇碰撞	2020-07-20	广东	驾驶员操作不当	无三证，超航区			2人落水，1人死亡，2万元		海事局
广州“1·1”“润桂 676”船附属艇与不明快艇碰撞	2021-01-01	广东		超速，无安全设施，无三证	航道拥挤	游艇公司管理不当	2人死亡，1人受伤		海事局
